# Supplementary material for: Restoring FAS Expression via Lipid-Encapsulated FAS DNA Nanoparticle Delivery Is Sufficient to Suppress Colon Tumor Growth In Vivo
Source: Cancers (Basel). 2022 Jan 12;14(2):361. doi: 10.3390/cancers14020361 (PMC8773494; doi:10.3390/cancers14020361)
Supplement: Supplementary file 1 [file cancers-14-00361-s001.zip]

Archive with 1 entries (1 files):
- cancers-1502489-supplementary.pdf
